# Supplementary material for: Bacteriophage and antibiotic combination therapy for recurrent Enterococcus faecium bacteremia
Source: mBio. 2024 Feb 14;15(3):e03396-23. doi: 10.1128/mbio.03396-23 (PMC10936196; doi:10.1128/mbio.03396-23)
Supplement: Table S1 — Clinical microbiological data for all E. faecium isolates collected in the study. [file mbio.03396-23-s0002.xlsx]

## Sheet: Clinical Microbiological Data
Supplemental Table 1. Clinical microbiological data for all E. faecium isolates collected in the study
Clinical Information								Standard Antimicrobial Resistance Testing												Additional Testing					Average Phage Titers (PFU/mL)
								Ampicillin		Daptomycin		Linezolid		Penicillin		Vancomycin		Gent Synergy		Telavancin		Quintupristin/Dalfopristin	Tigecycline
Sample ID	Laboratory Code	BioSample Accession	Day of Study	ST	Van Operon	Bacteremia Event		MIC	Interpretation	MIC	Interpretation	MIC	Interpretation	MIC	Interpretation	MIC	Interpretation	Interpretation		MIC	Interpretation	MIC	MIC		9184	Hi3
REF	DVT1681	SAMN31742645	-478	17	VanHAX	N/A		-	-	-	-	-	-	-	-	-	-	-		-	-	-	-		-	-
PRE	DVT1682	SAMN31742648	-176	17	VanHAX	N/A		-	-	-	-	-	-	-	-	-	-	-		-	-	-	-		-	-
Stool 1	DVT1109	SAMN31742649	80	17	VanHAX	N/A		-	-	-	-	-	-	-	-	-	-	-		-	-	-	-		-	-
Stool 2	DVT1110	SAMN31742650	80	17	VanHAX	N/A		-	-	-	-	-	-	-	-	-	-	-		-	-	-	-		-	-
Stool 3	DVT1111	SAMN31743336	80	17 SLV	VanHAX	N/A		-	-	-	-	-	-	-	-	-	-	-		-	-	-	-		-	-
1	DVT1232	SAMN31742701	1	17	Absent	A		≤2	S	≤0.25	S	≤0.5	S	1	S	0.5	S	R		-	-	-	-		-	-
2	DVT1239	SAMN31742702	75	17	VanHAX	B		>8	R	≤0.25	S	≤0.5	S	>8	R	1	S	S		-	-	-	-		-	-
3	DVT1328	SAMN31742709	128	17	Absent	C		-	-	-	-	-	-	-	-	-	-	-		-	-	-	-		-	-
4	DVT1400	SAMN31742710	128	17	VanHAX	C		>8	R	≤0.25	S	≤0.5	S	>8	R	1	S	R		-	-	-	-		-	-
5	DVT1401	SAMN31742711	128	17	VanHAX	C		>8	R	≤0.25	S	≤0.5	S	>8	R	1	S	R		-	-	-	-		-	-
6	DVT1409	SAMN31742712	132	17	Absent	C		>8	R	2	2	1	S	>8	R	1	S	S		-	-	-	-		-	-
7	DVT1410	SAMN31742713	161	17	Absent	D		>8	R	4	4	2	S	>8	R	1	S	S		-	-	0.5	0.032		-	-
8	DVT1411	SAMN31742843	161	17	Absent	D		-	-	-	-	-	-	-	-	-	-	-		-	-	-	-		-	-
9	DVT1404	SAMN31742844	167	17	VanHAX	D		>8	R	1	S	2	2	>8	R	>16	R	S		-	-	-	-		-	-
10	DVT1407	SAMN31742860	169	17	VanHAX	D		IG	IG	IG	IG	IG	IG	IG	IG	IG	IG	IG		-	-	-	-		-	-
11	DVT1412	SAMN31742861	171	17	VanHAX	D		>8	R	≤0.25	S	≤0.5	S	>8	R	>16	R	S		-	-	1	0.064		-	-
12	DVT1413	SAMN31742956	175	17	VanHAX	D		≤2	S	≤0.25	S	≤0.5	S	>8	R	>16	R	-		0.064	S	-	-		-	-
13	DVT1414	SAMN31742957	177	17	VanHAX	D		≤2	S	≤0.25	S	≤0.5	S	>8	R	>16	R	-		-	-	-	-		472000000	124400000
14	DVT1415	SAMN31742958	177	17	VanHAX	D		≤2	S	≤0.25	S	≤0.5	S	>8	R	>16	R	-		-	-	-	-		600000000	45000000
15	DVT1451	SAMN31742959	213	17	VanHAX	E		IG	IG	IG	IG	IG	IG	IG	IG	IG	IG	IG		-	-	-	-		4.66667e+08	2.06667e+07
16	DVT1494	SAMN31743109	234	17	VanHAX	F		IG	IG	IG	IG	IG	IG	IG	IG	IG	IG	IG		-	-	-	-		2.06667e+08	40000000
17	DVT1496	SAMN31743110	242	17	VanHAX	F		IG	IG	IG	IG	IG	IG	IG	IG	IG	IG	IG		-	-	-	-		640000000	40500000
18	DVT1503	SAMN31743111	248	17	VanHAX	F		>8	R	2	S	2	S	>8	R	>16	R	S		-	-	-	-		180000000	1.83333e+07
19	DVT1683	SAMN31743126	395	17	Absent	G		>8	R	≤0.25	S	≤0.5	S	>8	R	1	S	R		-	-	-	-		4.46667e+08	3.33333e+07
20	DVT1684	SAMN31743127	395	17	Absent	G		>8	R	≤0.25	S	≤0.5	S	>8	R	1	S	R		-	-	-	-		1.13333e+08	1.66667e+07
